# Supplementary material for: The Effect of Betulin Diphosphate in Wound Dressings of Bacterial Cellulose-ZnO NPs on Platelet Aggregation and the Activity of Oxidoreductases Regulated by NAD(P)+/NAD(P)H-Balance in Burns on Rats
Source: Molecules. 2021 Sep 9;26(18):5478. doi: 10.3390/molecules26185478 (PMC8469126; doi:10.3390/molecules26185478)
Supplement: Supplementary file 1 [file molecules-26-05478-s001.zip]

Archive with 1 entries (1 files):
- molecules-1352171-supplementary.pdf
